# Supplementary material for: Experimental pig-to-pig transmission dynamics for African swine fever virus, Georgia 2007/1 strain– CORRIGENDUM
Source: Epidemiol Infect. 2016 Dec;144(16):3564–6. doi: 10.1017/S0950268816001667 (PMC8367301; doi:10.1017/S0950268816001667)
Supplement: Supplementary file 1 [file S0950268816001667sup001.xlsx]

## Sheet: Table S1
Table S1. Course of African swine fever (ASFV) transmission experiments using a fixed latent period of 3 days (Model 1)
room	day	sw	sb	iw	ib	cw	cb	nw	nb
A	‘3-4	5	0	3	0	0	0	10	0
A	‘5-6	5	0	5	0	0	0	10	0
A	‘7-8	5	0	4	0	4	0	9	0
A	‘9-10	1	0	2	0	1	0	7	0
B	‘3-4	4	4	2	0	0	0	8	4
B	‘5-6	4	4	4	0	4	1	8	4
B	‘7-8	0	3	1	0	0	2	5	4
B	‘9-10	0	1	4	1	0	1	4	4
C	‘3-4	4	4	3	0	0	0	8	4
C	‘5-6	4	4	4	0	2	0	8	4
C	‘7-8	2	4	3	0	1	0	7	4
C	‘9-10	1	4	3	0	1	2	5	4
C	‘11-12	0	2	4	0	0	0	4	4
C	‘13-14	0	2	1	2	0	1	1	4
C	‘15-16	0	1	0	2	0	1	0	4
D	‘3-4	3	0	3	0	0	0	6	0
D	‘5-6	3	0	3	0	1	0	6	0
D	‘7-8	2	0	1	0	2	0	4	0
Note: sw, number of susceptible pigs in pen A; sb, number of susceptible pigs in pen B; iw, number of infectious pigs in pen A; ib, number of infectious pigs in pen B; cw, number of new infected pigs in pen A; cb, number of new infected pigs in pen B; nw, total number of pigs in pen A; nb, total number of pigs in pen B

## Sheet: Table S2
Table S2. Course of African swine fever (ASFV) transmission experiments using a fixed latent period of 4 days (Model 2)
room	day	sw	sb	iw	ib	cw	cb	nw	nb
A	‘3-4	5	0	3	0	0	0	10	0
A	‘5-6	5	0	5	0	0	0	10	0
A	‘7-8	5	0	4	0	4	0	9	0
A	‘9-10	1	0	2	0	1	0	7	0
B	‘3-4	4	4	2	0	0	0	8	4
B	‘5-6	4	4	4	0	4	1	8	4
B	‘7-8	0	3	1	0	0	2	5	4
B	‘9-10	0	1	4	1	0	1	4	4
C	‘3-4	4	4	3	0	0	0	8	4
C	‘5-6	4	4	4	0	2	0	8	4
C	‘7-8	2	4	3	0	1	0	7	4
C	‘9-10	1	4	3	0	1	2	5	4
C	‘11-12	0	2	4	0	0	0	4	4
C	‘13-14	0	2	1	2	0	2	1	4
D	‘3-4	3	0	3	0	0	0	6	0
D	‘5-6	3	0	3	0	1	0	6	0
D	‘7-8	2	0	1	0	2	0	4	0
Note: sw, number of susceptible pigs in pen A; sb, number of susceptible pigs in pen B; iw, number of infectious pigs in pen A; ib, number of infectious pigs in pen B; cw, number of new infected pigs in pen A; cb, number of new infected pigs in pen B; nw, total number of pigs in pen A; nb, total number of pigs in pen B

## Sheet: Table S3
Table S3. Course of African swine fever (ASFV) transmission experiments using a fixed latent period of 5 days (Model 3)
room	day	sw	sb	iw	ib	cw	cb	nw	nb
A	‘3-4	5	0	3	0	0	0	10	0
A	‘5-6	5	0	5	0	4	0	10	0
A	‘7-8	1	0	4	0	1	0	9	0
B	‘3-4	4	4	2	0	4	1	8	4
B	‘5-6	0	3	4	0	0	2	8	4
B	‘7-8	0	1	1	0	0	1	5	4
C	‘3-4	4	4	3	0	2	0	8	4
C	‘5-6	2	4	4	0	1	0	8	4
C	‘7-8	1	4	3	0	1	2	7	4
C	‘9-10	0	2	3	0	0	0	5	4
C	‘11-12	0	2	4	0	0	1	4	4
C	‘13-14	0	1	1	2	0	1	1	4
D	‘3-4	3	0	3	0	1	0	6	0
D	‘5-6	2	0	3	0	2	0	6	0
Note: sw, number of susceptible pigs in pen A; sb, number of susceptible pigs in pen B; iw, number of infectious pigs in pen A; ib, number of infectious pigs in pen B; cw, number of new infected pigs in pen A; cb, number of new infected pigs in pen B; nw, total number of pigs in pen A; nb, total number of pigs in pen B
